# Supplementary material for: Identifying a developmental transition in honey bees using gene expression data
Source: PLoS Comput Biol. 2023 Sep 21;19(9):e1010704. doi: 10.1371/journal.pcbi.1010704 (PMC10547183; doi:10.1371/journal.pcbi.1010704)
Supplement: S1 Spreadsheet — Includes gene names and, for some genes, a description of possible biological functions and references to relevant literature. (XLSX) [file pcbi.1010704.s001.xlsx]

## Sheet: candidae genes for Nonostring
Group or pathway		Gene description	Name	Gene ID	Possible functions in the pathway and network	References
Pln1
		diacylglycerol O-acyltransferase 1	mdy	LOC552377	midway encodes a functional DGAT and that changes in acylglycerol lipid metabolism disrupt normal egg chamber development in Drosophila.
		ecdysis triggering hormone	Eth	Gene ID: 100216489	ecdysis triggering hormone
		fas apoptotic inhibitory molecule 1		LOC726648	Fas apoptosis inhibitory molecule is upregulated by IGF-1 signaling and modulates Akt activation and IRF4 expression in multiple myeloma
		hormone receptor-like in 38	HR38	LOC551592	Ecdysone early response gene
		protein tyrosine phosphatase domain-containing protein 1-like		LOC102655054	Protein tyrosine phosphatases are a group of enzymes that remove phosphate groups from phosphorylated tyrosine residues on proteins. Protein tyrosine (pTyr) phosphorylation is a common post-translational modification that can create novel recognition motifs for protein interactions and cellular localization, affect protein stability, and regulate enzyme activity. As a consequence, maintaining an …
		immediate early response 3-interacting protein 1-like		LOC724829	This gene encodes a small protein that is localized to the endoplasmic reticulum (ER) and may play a role in the ER stress response by mediating cell differentiation and apoptosis. Transcription of this gene is regulated by tumor necrosis factor alpha and specificity protein 1 (Sp1). Mutations in this gene may play a role in microcephaly, epilepsy, and diabetes syndrome (MEDS), and a pseudogene o…
Pln2
		tyramine receptor	TYR1	GB17991
		Mps one binder kinase activator-like 3	Mob3	LOC412626	Activator of LATS1/2 in the Hippo signaling pathway which plays a pivotal role in organ size control and tumor suppression by restricting proliferation and promoting apoptosis. The core of this pathway is composed of a kinase cascade wherein STK3/MST2 and STK4/MST1, in complex with its regulatory protein SAV1, phosphorylates and activates LATS1/2 in complex with its regulatory protein MOB1, which…
		mitochondrial-processing peptidase subunit beta-like		LOC410022	Three peptidases are responsible for the proteolytic processing of both nuclearly and mitochondrially encoded precursor polypeptides targeted to the various subcompartments of the mitochondria.
		f-box/LRR-repeat protein 2-like		LOC413670	phosphatidylinositol 3-kinase regulatory subunit binding (PI3K regulatory subunit binding)
		thyroid transcription factor 1-like		LOC100577942	Thyroid transcription factor-1 (TTF-1) is a protein that regulates transcription of genes specific for the thyroid, lung, and diencephalon. It is also known as thyroid specific enhancer binding protein.
		nuclear hormone receptor HR3	HR46	XM_392128	ecdysone early-late response gene
		N(alpha)-acetyltransferase 35, NatC auxiliary subunit	NAA35	LOC725320	Auxillary component of the N-terminal acetyltransferase C (NatC) complex which catalyzes acetylation of N-terminal methionine residues. Involved in regulation of apoptosis and proliferation of smooth muscle cells.
Pln3
		tenascin major	ten-M	LOC410739	The Drosophila Ten-m (also called Tenascin-major, or odd Oz (odz)) gene has been associated with a pair-rule phenotype. This study identified and characterized new alleles of Drosophila Ten-m to establish that this gene is not responsible for segmentation defects but rather causes defects in motor neuron axon routing.
		homeotic protein caudal	cad	Gene ID: 726676	Giant, Krüppel, and caudal act as gap genes with extensive roles in patterning the honeybee embryo.	Might be invovled in ovariole differentiation?
		3-phosphoinositide-dependent protein kinase 1-like	PDK1	LOC410732	Important element in insulin pathway.
		phosphatidylinositol 4,5-bisphosphate 3-kinase catalytic subunit delta isoform	PI3K	LOC551500	Important element in insulin pathway.
		dexamethasone-induced Ras-related protein 1-like		LOC409966	This gene encodes a Ras-related protein that is stimulated by dexamethasone. The exact function of this gene is unknown, but it may play a role in dexamethasone-induced alterations in cell morphology, growth and cell-extracellular matrix interactions.
Pln4
		integrin alpha-PS2	if	LOC724548	Alpha-PS2/beta-PS is a receptor for Tig, wb and Ten-m. Involved in the function and/or development of ovary, olfactory system and wing in drosophila	Integrin alpha chains exhibit distinct temporal and spatial localization patterns in epithelial cells of the Drosophila ovary
		argonaute 3	Ago3	LOC725111	Argonaute proteins: key players in RNA silencing in humans	Overlapping Functions of Argonaute Proteins in Patterning and Morphogenesis of Drosophila Embryos
		microsomal triacylglycerol transfer protein	Mtp	LOC551250	It is a lipoprotein and is related to secretion of Vg in Xenopus laevis.	Microsomal triglyceride transfer protein promotes the secretion of Xenopus laevis vitellogenin A1.	Microsomal Triglyceride Transfer Protein SPECIFICITY OF LIPID BINDING AND TRANSPORT
		long-chain-fatty-acid--CoA ligase 1-like		LOC412541	activates the breakdown of complex fatty acids
		cGMP-dependent protein kinase foraging	PKG (For)	GB18394	Invovled in energy metabolism and division of labor in honey bee workers	PKG in honey bees: spatial expression, Amfor gene expression, sucrose responsiveness, and division of labor.
		insulin receptor substrate 1-B	IRS	LOC408438	Important element in insulin pathway.
House keeping genes
			actin	GB17681	Stable expression during development and also in adult brain	Reference Gene Selection for Insect Expression Studies Using Quantitative Real-Time PCR: The Head of the Honeybee, Apis mellifera, After a Bacterial Challenge
		ribosomal protein L32	rp49	GB10903	Stable expression during development	Validation of reference genes for gene expression studies in the honey bee, Apis mellifera, by quantitative real-time RT-PCR
		glyceraldehyde-3-phosphate dehydrogenase 2	GAPDH	LOC410122	Stable expression in adult brain	Reference Gene Selection for Insect Expression Studies Using Quantitative Real-Time PCR: The Head of the Honeybee, Apis mellifera, After a Bacterial Challenge
		40S ribosomal protein S18	RPS18	LOC552726	Stable expression in adult brain	Reference Gene Selection for Insect Expression Studies Using Quantitative Real-Time PCR: The Head of the Honeybee, Apis mellifera, After a Bacterial Challenge
Vg pathway
		Vg	vg	Gene ID: 406088 and GB13999
		vg receptor	vgR	XM_006563301.1
JH and ecdysone pathways
		JH esterase	JHE	GB15327	Degrade JH, reduce JH level in the hemolymph and have the positive correlation between vg and JH
		take-out-like carrier protein	JHBP-1	GB19811	Putative JH responding gene	Genes encoding putative Takeout/juvenile hormone binding proteins in the honeybee (Apis mellifera) and modulation by age and juvenile hormone of the takeout-like gene GB19811.
		juvenile hormone epoxide hydrolase 1	JHEH	LOC406152	Invovled in JH degradation	The juvenile hormone (JH) epoxide hydrolase gene in the honey bee (Apis mellifera) genome encodes a protein which has negligible participation in JH degradation.
		kruppel homolog 1	Kr-h1	GB14867, Gene ID: 100576395	Play roles in division of labor in honey bee brains	Dissecting the role of Kr-h1 brain gene expression in foraging behavior in honey bees (Apis mellifera).
		hormone receptor FTZ-F1	Ftz-f1	XM_001122182	It is closely related to HR46
			USP (RXR)	GB16648	Form heterodimer with EcR in response to ecdysome signal
		ecdysone receptor	EcR	XM_394760	Form heterodimer with USP in response to ecdysome signal	Developmental regulation of ecdysone receptor (EcR) and EcR-controlled gene expression during pharate-adult development of honeybees (Apis mellifera).
			E75	XM_393790	Ecdysone receptor	Expression of two ecdysteroid-regulated genes, Broad-Complex and E75, in the brain and ovary of the honeybee (Apis mellifera L.).
		ecdysteroid-regulated gene E74	E74	GB10759	Ecdysone receptor
		Broad complex	Br-c	GB14070	related to worker sterility	Expression of two ecdysteroid-regulated genes, Broad-Complex and E75, in the brain and ovary of the honeybee (Apis mellifera L.).	Gene co-citation networks associated with worker sterility in honey bees
TA and OA
		Tyrosine decarboxylase 1	Tdc1	GB18462	Involved in TA synthesis	http://www.sdbonline.org/sites/fly/genebrief/tyrosinedecarboxylase.htm
		Tyrosine decarboxylase 2	Tdc2	GB14779	Involved in TA synthesis	http://www.sdbonline.org/sites/fly/genebrief/tyrosinedecarboxylase.htm
		octopamine receptor	OA1 or OAR	GB11266	Invovled in learning and memery in the brain	Molecular and functional characterization of an octopamine receptor from honeybee (Apis mellifera) brain.
		tyramine beta-hydroxylase	Tbh	NM_001077824.1	Involved in OA synthesis	Division of labor in the honey bee (Apis mellifera): the role of tyramine beta-hydroxylase.
Nutrition
	general storage proteins	hexamerin 110	hex 110	Gene ID: 551648 and GB14361		The four hexamerin genes in the honey bee: structure, molecular evolution and function deduced from expression patterns in queens, workers and drones
		hexamerin 70a	Hex70a	Gene ID: 726848		The four hexamerin genes in the honey bee: structure, molecular evolution and function deduced from expression patterns in queens, workers and drones
	insulin pathway	Insulin peptide 1	ilp1	GB54524
		Insuling peptide 2	ilp2	GB10174
		Insulin receptor 1	InR1	LOC411297		Expression of insulin/insulin-like signalling and TOR pathway genes in honey bee caste determination
		Insulin receptor 2	InR2	Gene ID: 725827		Expression of insulin/insulin-like signalling and TOR pathway genes in honey bee caste determination
		phosphatase and tensin-like	PTEN	GB14441	Negativelly regulate insulin pathway
		phosphatidylinositol 4,5-bisphosphate 3-kinase catalytic subunit delta isoform	P110	LOC551500		Expression of insulin/insulin-like signalling and TOR pathway genes in honey bee caste determination
		serine/threonine-protein kinase	AKT1	LOC413430		Expression of insulin/insulin-like signalling and TOR pathway genes in honey bee caste determination
		GTP-binding protein Rheb homolog	Rheb	LOC409036	Invovled in TOR signaling	Expression of insulin/insulin-like signalling and TOR pathway genes in honey bee caste determination
		eukaryotic translation initiation factor 4E-binding protein 1	4ebp1	LOC725039	Invovled in nutritional pathway	Expression of insulin/insulin-like signalling and TOR pathway genes in honey bee caste determination
	Nutritional or growth related genes	serine/threonine-protein kinase	TOR	LOC409393
		forkhead box protein O	FOXO	LOC727091		Expression of insulin/insulin-like signalling and TOR pathway genes in honey bee caste determination
		major royal jelly protein 1	MRJP1	GB14888		More than royal food Major royal jelly protein genes in sexuals and workers of the honeybee apis mellifera.
		major royal jelly protein 3	MRJP-3	GB16459	Related to nutritional status	Experimental Manipulation of Ovary Activation and Gene Expression in Honey Bee (Apis mellifera) Queens and Workers: Testing Hypotheses
		major royal jelly protein 5	MRJP-5	GB10622	Related to nutritional status	Experimental Manipulation of Ovary Activation and Gene Expression in Honey Bee (Apis mellifera) Queens and Workers: Testing Hypotheses
		major royal jelly protein 9	MRJP-9	GB16324	Related to nutritional status	Experimental Manipulation of Ovary Activation and Gene Expression in Honey Bee (Apis mellifera) Queens and Workers: Testing Hypotheses
		mitogen-activated protein kinase phosphatase 3	Mkp3	Gene ID: 411820 and GB10863
		epidermal growth factor receptor-like	egfr	Gene ID: 100577393 &LOC100577393		Reproduction of honeybee workers is regulated by epidermal growth factor receptor signaling.
	AKH	adipokinetic hormone	AKH	JN983824.1
		AKH receptor	AKHR	GB16857
Sucrose responsiveness
		Mvl	Malvolio	Gene ID: 494509	It encodes a manganese transmembrane transporter. Manganese is invovled in dopamine and OA system. Mvl is an ortholog of for gene in Drosophila. And It affects responsiveness to sugar in honey bees and Drosophila.	Regulation of brain gene expression in honey bees by brood pheromone	Phenotypic deconstruction reveals involvement of manganese transporter malvolio in honey bee division of labor.
		calponin-like protein Chd64	Chd64	Gene ID: 408572 and GB12375	It is a JH responsive element and interact with USP and EcR.	Identification and Characterization of a Juvenile Hormone Response Element and Its Binding Proteins
Ovary QTL
				LOC726781, Gene ID: 726781	ubiquitin-like-conjugating enzyme ATG10-like	stress related
				LOC413141, Gene ID: 413141	oxidative stress-induced growth inhibitor 1-like	oxidative stress response protein that regulates cell death
			SVP; NR2F1	LOC408872	steroid receptor seven-up, isoforms B/C	Ecdysone receptor
				LOC726899, GB52437	e3 ubiquitin-protein ligase IAP-3-like	Found in inhibitors of apoptosis proteins (IAPs) and other proteins.
Stress response and immune genes
		transferrin 1		GB19745	transferrin	Immune-related gene expression in nurse honey bees (Apis mellifera) exposed to synthetic acaricides	Influence of Pollen Nutrition on Honey Bee Health: Do Pollen Quality and Diversity Matter?
		Hymenoptaecin		LOC406142	Antibacterial peptide	Immune-related gene expression in nurse honey bees (Apis mellifera) exposed to synthetic acaricides
		abaecin		LOC406144	Antibacterial peptide	Immune-related gene expression in nurse honey bees (Apis mellifera) exposed to synthetic acaricides
		defensin 1	Def	GB19392	Antibacterial peptide	Two structurally different defensin genes, one of them encoding a novel defensin isoform, are expressed in honeybee Apis mellifera.
		defensin 2	Def2	GB10036	Antibacterial peptide	Two structurally different defensin genes, one of them encoding a novel defensin isoform, are expressed in honeybee Apis mellifera.
		Phenoloxidase	proPO	AY242387	Antibacterial peptide	Phenoloxidase activity in Apis mellifera honey bee pupae, and ecdysteroid-dependent expression of the prophenoloxidase mRNA	Molecular characterization of a cDNA encoding prophenoloxidase and its expression in Apis mellifera.
Pheromone response genes
		cAMP response element binding protein	Creb	Gene ID: 409401	It can be regualted by OA and DA. It couples the extracellular stimuli and gene expression to induce adaptive response.	Pheromone-mediated gene expression in the honey bee brain	The PKA-CREB system encoded by the honeybee genome.	Dopamine Modulates Acetylcholine Release via Octopamine and CREB Signaling in Caenorhabditis elegans
Behavoiral maturation						Genomic dissection of behavioral maturation in the honey bee
		extracellular signal-regulated kinase 2	erk7	LOC408917	1.Similar to vg, ERK7 is positively selected for the queen and worker traits; 2. It is in AFF QTL regions; 3. In the brain, gene expression related to foraging behavior.		Adaptive evolution of a key gene affecting queen and worker traits in the honey bee	Characterization of Quantitative Trait Loci for the Age of First Foraging in Honey Bee Workers
Glucose metabolism		alpha-glucosidase	Hbg3	GB19017	1. differential expressed in HPG related to age and tasks; 2.whole body expression is related to reproductive status of workers;	Change in the expression of hypopharyngeal-gland proteins of the worker honeybees (Apis mellifera L.) with age and/or role.	Molecular cloning of cDNA and analysis of expression of the gene for alpha-glucosidase from the hypopharyngeal gland of the honeybee Apis mellifera L.	Genome-wide analysis of alternative reproductive phenotypes in honeybee workers
Hormone pathway		ecdysis triggering hormone receptor	Ethr	LOC724495	1. Whole body expression is related to reproductive status of workers, 2. corss talk with ecdysone and JH; 3. Its ligand is in Pln1	Genome-wide analysis of alternative reproductive phenotypes in honeybee workers	Ecdysis Triggering Hormone and its Role in Juvenile Hormone Synthesis in the Yellow-fever Mosquito, Aedes aegypti
Dopamine receptors		dopamine receptor 2	DopR2	GB17921	Brain expression is related JH regualtion and is invovlved in motor behavior.	Modulation of motor behavior by dopamine and the D1-like dopamine receptor AmDOP2 in the honey bee.	Invertebrate D2 type dopamine receptor exhibits age-based plasticity of expression in the mushroom bodies of the honeybee brain.
Dopamine regulate PER, dopamine has cross talk with TA and OA and DA, DA is invovled in emergy metabolism, andd increase ovary development when the queen is not present.		D2-like dopamine receptor	Dop3	GB14561	Brain expression is related JH regulation.	Characterization of a D2-like dopamine receptor (AmDOP3) in honey bee, Apis mellifera.
		dopamine receptor, D1	Dop1	Gene ID: 406111	Brain expression is related JH regulation.	Characterization of a dopamine D1 receptor from Apis mellifera: cloning, functional expression, pharmacology, and mRNA localization in the brain.
RNAi pathway						RNAi and Antiviral Defense in the Honey Bee
		protein argonaute-2	AGO1	LOC552062		Dicing and slicing The core machinery of the RNA interference pathway
		endoribonuclease Dicer-1	Dcr1	GB11966		Dicing and slicing: The core machinery of the RNA interference pathway
		protein argonaute-2	AGO2	LOC411577
		aubergine	Aub	GB10293		Identification of two piwi genes and their expression profile in honeybee, Apis mellifera.
		ATP-dependent RNA helicase vasa	Vas	GB14804
		probable small nuclear ribonucleoprotein G	SmG	LOC552827
		RISC-loading complex subunit TARBP2	PRM1	LOC725512		The long and short of antiviral defense: small RNA-based immunity in insects
Methylation machinary
		DNA methyltransferase 1a	dnmt1a	GB19865
		DNA methyltransferase 3	dnmt3	Gene ID: 410798
		DNA methyltransferase 2	dnmt2	LOC410512

## Sheet: Sheet1
	Pathways/groups		Possible functions in the pathway and network	Name	Genes	Gene ID	References
	House keeping genes				actin	XM 623378
					rp49	GB10903
					GAPD2	GB14798
					RPS5	GB11132
	Vg			Vg	vg	Gene ID: 406088 and GB13999
				vg receptor	vgR	XM_006563301.1
	JH		Degrade JH, reduce JH level in the hemolymph and have the positive correlation between vg and JH	JH esterase	JHE	GB15327
				take-out-like carrier protein	JHBP-1	GB19811	Genes encoding putative Takeout/juvenile hormone binding proteins in the honeybee (Apis mellifera) and modulation by age and juvenile hormone of the takeout-like gene GB19811.
			LG9	juvenile hormone epoxide hydrolase 1	JHEH	LOC406152	The juvenile hormone (JH) epoxide hydrolase gene in the honey bee (Apis mellifera) genome encodes a protein which has negligible participation in JH degradation.
			LG6	kruppel homolog 1	Kr-h1	GB14867, Gene ID: 100576395	Dissecting the role of Kr-h1 brain gene expression in foraging behavior in honey bees (Apis mellifera).
	Ecdysteroid	Pln2	LG1	nuclear hormone receptor HR3	HR46	XM_392128
			LG1	hormone receptor FTZ-F1	Ftz-f1	XM_001122182
					USP (RXR)	RXR; GB16648
				ecdysone receptor	EcR	XM_394760	Developmental regulation of ecdysone receptor (EcR) and EcR-controlled gene expression during pharate-adult development of honeybees (Apis mellifera).
					E75	XM_393790	Expression of two ecdysteroid-regulated genes, Broad-Complex and E75, in the brain and ovary of the honeybee (Apis mellifera L.).
		Pln1		hormone receptor-like in 38	HR38	LOC551592
			LG3	ecdysteroid-regulated gene E74	E74	GB10759
				Broad complex	Br-c	GB14070	Expression of two ecdysteroid-regulated genes, Broad-Complex and E75, in the brain and ovary of the honeybee (Apis mellifera L.).
	TA and OA	Pln2		tyramine receptor	TYR1	GB17991
					TYR2
		LG3		Tyrosine decarboxylase 1	Tdc1	GB18462
		LG3		Tyrosine decarboxylase 1	Tdc2	GB14779
		LG3		tyramine beta-hydroxylase	Tbh	NM_001077824.1
					OAR
	Nutrition related elements				hex 110	Gene ID: 551648 and GB14361	The four hexamerin genes in the honey bee: structure, molecular evolution and function deduced from expression patterns in queens, workers and drones
				hexamerin 70a	Hex70a	Gene ID: 726848	The four hexamerin genes in the honey bee: structure, molecular evolution and function deduced from expression patterns in queens, workers and drones
	insulin pathway				ilp1
					ilp2
					InR1
					InR2
		Pln4			IRS
		Pln3		3-phosphoinositide-dependent protein kinase 1-like	PDK1
		Pln3	LG11	phosphatidylinositol 4,5-bisphosphate 3-kinase catalytic subunit delta isoform	PI3K	LOC551500
		Pln3		phosphatase and tensin-like	PTEN	GB14441
		Pln3
	Nutrtional or growth related genes	Ovary QTL (LG11)		serine/threonine-protein kinase	TOR	LOC409393
				forkhead box protein O	FOXO	LOC727091
				major royal jelly protein 1	MRJP1	GB14888
				mitogen-activated protein kinase phosphatase 3	Mkp3	Gene ID: 411820 and GB10863
				epidermal growth factor receptor-like	egfr	Gene ID: 100577393 &LOC100577393	Reproduction of honeybee workers is regulated by epidermal growth factor receptor signaling.
	AKH				AKH
				AKH receptor	AKHR
	Other metabolic related genes	Pln4			PKG (For)		Look at Gene Robinson's paper and find sme related genes
	Pln1		midway encodes a functional DGAT and that changes in acylglycerol lipid metabolism disrupt normal egg chamber development in Drosophila.	Midway
			ecdysis triggering hormone	Eth
			Fas apoptosis inhibitory molecule is upregulated by IGF-1 signaling and modulates Akt activation and IRF4 expression in multiple myeloma		LOC726648
					microRNA mir-3783
			Transcription repressor. Required for the specification of corticospinal motor neurons and other subcerebral projection neurons. May play a role in layer and neuronal subtype-specific patterning of subcortical projections and axonal fasciculation. Controls the development of dendritic arborization and spines of large layer V pyramidal neurons. May be involved in innate immunity		LOC100577696
			Protein tyrosine phosphatases are a group of enzymes that remove phosphate groups from phosphorylated tyrosine residues on proteins. Protein tyrosine (pTyr) phosphorylation is a common post-translational modification that can create novel recognition motifs for protein interactions and cellular localization, affect protein stability, and regulate enzyme activity. As a consequence, maintaining an …	protein tyrosine phosphatase domain-containing protein 1-like		LOC102655054
					lachesin-like
			This gene encodes a small protein that is localized to the endoplasmic reticulum (ER) and may play a role in the ER stress response by mediating cell differentiation and apoptosis. Transcription of this gene is regulated by tumor necrosis factor alpha and specificity protein 1 (Sp1). Mutations in this gene may play a role in microcephaly, epilepsy, and diabetes syndrome (MEDS), and a pseudogene o…		immediate early response 3-interacting protein 1-like	LOC724829
	Pln4		Alpha-PS2/beta-PS is a receptor for Tig, wb and Ten-m. Involved in the function and/or development of the olfactory system in drosophila	integrin alpha-PS2	if
				microRNA mir-87-1	Mir87-1
				microRNA mir-87-2	Mir87-2
			Argonaute proteins: key players in RNA silencing in humans	argonaute 3	Ago3
			lipoprotein assembly in human	microsomal triacylglycerol transfer protein	Mtp
			activates the breakdown of complex fatty acids	long-chain-fatty-acid--CoA ligase 1-like	LOC412541
	Pln2		Bifunctional enzyme that converts glutamate to glutamate 5-semialdehyde, an intermediate in the biosynthesis of proline, ornithine and arginine		LOC412948
					Ks-1
			Activator of LATS1/2 in the Hippo signaling pathway which plays a pivotal role in organ size control and tumor suppression by restricting proliferation and promoting apoptosis. The core of this pathway is composed of a kinase cascade wherein STK3/MST2 and STK4/MST1, in complex with its regulatory protein SAV1, phosphorylates and activates LATS1/2 in complex with its regulatory protein MOB1, which…	Mps one binder kinase activator-like 3	Mob3
			Three peptidases are responsible for the proteolytic processing of both nuclearly and mitochondrially encoded precursor polypeptides targeted to the various subcompartments of the mitochondria.	mitochondrial-processing peptidase subunit beta-like	LOC410022
			phosphatidylinositol 3-kinase regulatory subunit binding (PI3K regulatory subunit binding)	f-box/LRR-repeat protein 2-like	LOC413670
			Thyroid transcription factor-1 (TTF-1) is a protein that regulates transcription of genes specific for the thyroid, lung, and diencephalon. It is also known as thyroid specific enhancer binding protein.	thyroid transcription factor 1-like	LOC100577942
			Auxillary component of the N-terminal acetyltransferase C (NatC) complex which catalyzes acetylation of N-terminal methionine residues. Involved in regulation of apoptosis and proliferation of smooth muscle cells.	N(alpha)-acetyltransferase 35, NatC auxiliary subunit	NAA35
				microRNA mir-3772	Mir3772
	Pln3		The Drosophila Ten-m (also called Tenascin-major, or odd Oz (odz)) gene has been associated with a pair-rule phenotype. This study identified and characterized new alleles of Drosophila Ten-m to establish that this gene is not responsible for segmentation defects but rather causes defects in motor neuron axon routing.	tenascin major	ten-M
				microRNA mir-3769	Mir3769
			Functions in mitochondrial tRNA maturation.	homeotic protein caudal	cad	Giant, Krüppel, and caudal act as gap genes with extensive roles in patterning the honeybee embryo.	Might be invovled in ovariole differentiation?
			This gene encodes a Ras-related protein that is stimulated by dexamethasone. The exact function of this gene is unknown, but it may play a role in dexamethasone-induced alterations in cell morphology, growth and cell-extracellular matrix interactions.	dexamethasone-induced Ras-related protein 1-like	LOC409966
	Sucrose responsiveness		This gene expressed higher in pollen forager brain than nurses and nectar foragers	Mvl	Malvolio	Gene ID: 494509		Phenotypic deconstruction reveals involvement of manganese transporter malvolio in honey bee division of labor.
				Chd64	calponin-like protein Chd64	Gene ID: 408572 and GB12375
	Ovary QTL	LG11	ubiquitin-like-conjugating enzyme ATG10-like		LOC726781	Gene ID: 726781	stress related
		LG4	oxidative stress-induced growth inhibitor 1-like		LOC413141	Gene ID: 413141	oxidative stress response protein that regulates cell death
		LG6	steroid receptor seven-up, isoforms B/C	SVP; NR2F1	LOC408872		Ecdysone receptor
		LG2	e3 ubiquitin-protein ligase IAP-3-like		LOC726899	GB52437	Found in inhibitors of apoptosis proteins (IAPs) and other proteins.
	Stress responding and immune genes
			transferrin	transferrin 1		GB19745		Influence of Pollen Nutrition on Honey Bee Health: Do Pollen Quality and Diversity Matter?
				sodh			Oxidative function
				Gnb3			Immune response
			Phenoloxidase	proPO	AY242387		Phenoloxidase activity in Apis mellifera honey bee pupae, and ecdysteroid-dependent expression of the prophenoloxidase mRNA
	Pheromone responding genes		cyclic AMP-responsive element-binding protein 1 [ Apis mellifera (honey bee) ] ,	Creb		Gene ID: 409401	Pheromone-mediated gene expression in the honey bee brain
			malvolio	mvl		Gene ID: 494509	Regulation of brain gene expression in honey bees by brood pheromone
	Ovarian genes from Oldroyd paper: Experimental Manipulation of Ovary Activation and Gene Expression in Honey Bee (Apis mellifera) Queens and Workers: Testing Hypotheses			RpL26	GB13731
		LG11	major royal jelly protein 3	MRJP-3	GB16459
		LG11	major royal jelly protein 5	MRJP-5	GB10622
		LG11	major royal jelly protein 9	MRJP-9	GB16324
				JHBP1	GB19811
				Ubq	GB17081
				PIG	GB16306
	Genes related to glucose and fat metabolisms in nurses and foragers			GSK3	Gb13141	Glycogen&trehalose metabolism	Vitellogenin, juvenile hormone, insulin signaling, and queen honey bee longevity
				PK	GB14524	Glycogen&trehalose metabolism
				TPS	GB12797	Glycogen&trehalose metabolism
				UGP	GB11461	Glycogen&trehalose metabolism
				HK	GB19389	Glycogen&trehalose metabolism
				GALM	GB12384	Glycogen&trehalose metabolism
				FBA	GB19460	Glycogen&trehalose metabolism
				GAPDH	GB14798	Glycogen&trehalose metabolism
				PGK	GB11056	Glycogen&trehalose metabolism
				PGAM	GB15052	Glycogen&trehalose metabolism
				PEPCK	GB10695	Glycogen&trehalose metabolism
				PYK	GB10695	Glycogen&trehalose metabolism
				PDH	GB16650	Glycogen&trehalose metabolism
					GB12741	Glycogen&trehalose metabolism
					GB13401	Glycogen&trehalose metabolism
					GB18004	Glycogen&trehalose metabolism
					GB11735	Fatty acid p-oxidation
				LACS	GB12567	Fatty acid p-oxidation
				CPT	GB11897	Fatty acid p-oxidation
					GB17042	Fatty acid p-oxidation
				ACAD	GB11251	Fatty acid p-oxidation
					GB16579	Fatty acid p-oxidation
				ACOX	GB10621	Fatty acid p-oxidation
				GCDH	GB16196	Fatty acid p-oxidation
					GB18498	Fatty acid p-oxidation
				ECHS	GB16864	Fatty acid p-oxidation
				HADH	GB13680	Fatty acid p-oxidation
				HADH	GB18162	Fatty acid p-oxidation
					GB18952	Fatty acid p-oxidation
				ACAT	GB12956	Fatty acid p-oxidation
				ACAA	GB12182	Fatty acid p-oxidation
	Queen and worker-caste difference			telomerase
			doublesex- and mab-3-related transcription factor A2-like	Dmrt93	GB18260	sex-determination
			period circadian protein	per	GB19264	circadian rhythm
			sorbitol dehydrogenase-like		GB14284
